# Supplementary material for: Polymerization kinetics stability, volumetric changes, apatite precipitation, strontium release and fatigue of novel bone composites for vertebroplasty
Source: PLoS One. 2019 Mar 18;14(3):e0207965. doi: 10.1371/journal.pone.0207965 (PMC6422261; doi:10.1371/journal.pone.0207965)
Supplement: S1 File — Experimental and commercial bone composites raw data. (XLSX) [file pone.0207965.s001.xlsx]

## Sheet: Stability
			T inhibition		Ln (1/Ti)
T (Celcius)	T (K)	1/T(K)	PPG	TEG	PPG	TEG
50	323	0.00309598	22842.2	2076.61	-10.0364	-7.63849
60	333	0.003003	5094.59	722.233	-8.53594	-6.58235
70	343	0.00291545	1130.06	270.838	-7.03002	-5.60152
80	353	0.00283286	300.154	84.1578	-5.7043	-4.43269
			RP max		Ln Rp max
	T (K)	1/T(K)	PPG	TEG	PPG	TEG
50	323	0.00309598	0.016	0.007	-4.13517	-4.96185
60	333	0.003003	0.04	0.034	-3.21888	-3.38139
70	343	0.00291545	0.14	0.119	-1.96611	-2.12863
80	353	0.00283286	0.3	0.308	-1.20397	-1.17766
			MC
	T (K)	1/T(K)	PPG	TEG
50	323	0.00309598		70
60	333	0.003003	81	73
70	343	0.00291545	88	85
80	353	0.00283286	94	90

## Sheet: Observed shelflife
		Time / sample	1D	1M	3M	6M	9 M	12 M
	Inhibition time		53.95	60.44	52.67	91.73	93.11	110.41
			46.75	53.13	47.53	85.09	87.03	103.95
			59.5	59.48	46.8	97.67	89	97.67
		mean	53.4	57.6833	49	91.4967	89.7133	104.01
		SD	6.39277	3.97241	3.1992	6.29325	3.10213	6.37021
		CI	7.23397	4.49512	3.62017	7.12135	3.51033	7.20844
		Time / sample	1D	1M	3M	6M	9 M	12 M
	Final monomer conversion		69.287	69.316	71.314	67.085	67.257	69.98
			69.015	70.263	70.673	64.885	68.12	67.985
			70.588	70.26	70.479	68.1	68	68.1
		mean	69.63	69.9463	70.822	66.69	67.6885	68.9825
		SD	0.840725	0.545887	0.436986	1.64349	0.610233	1.41068
		CI	0.951353	0.617718	0.494487	1.85976	0.690531	1.5963

## Sheet: Monomer conversion
		Inhibition time		Monomer	TEGDMA		PPGDMA		Cortoss	Simplex
				MCPM (wt%)	5	10	5	10
					78.69	66	21.42	21.42	152.38	405
					72.39	75.48	27.88	28.13	159.5	402
					73.67	75.78	34.06	34.22	151.78	402.88
				Mean	74.9167	72.42	27.7867	27.9233	154.553	403.293
				SD	3.32988	5.56191	6.32052	6.4025	4.29443	1.54212
				CI	3.76805	6.29377	7.15221	7.24498	4.85952	1.74504
		Final conversion		Monomer	TEGDMA		PPGDMA		Cortoss	Simplex
				MCPM (wt%)	5	10	5	10
					81.667	77.7	77.7	74.8	65	78.68
					83.048	76.5	76.5	74.2	64	77.5
					82.52	78.4	78.4	75	63.8	76.7
				Mean	82.4117	77.5333	77.5333	74.6667	64.2667	77.6267
				SD	0.696845	0.960902	0.960902	0.416333	0.64291	0.996059
				CI	0.788539	1.08734	1.08734	0.471117	0.727508	1.12713
				Average	78.0362
		Shrinkage		Monomer	TEGDMA		PPGDMA
				MCPM (wt%)	5	10	5	10
					4.28323	4.07517	5.23355	5.03993
					4.35566	4.01223	5.15447	4.9995
					4.32797	4.11188	5.28249	5.05341
					4.32229	4.06643	5.2235	5.03095
					0.0365477	0.0503969	0.0645979	0.028052
					0.0413569	0.0570284	0.0730981	0.0317433
		Heat		Monomer	TEGDMA		PPGDMA
				MCPM (wt%)	5	10	5	10
					0.10615	0.100993	0.129701	0.124903
					0.107945	0.0994336	0.127741	0.123901
					0.107258	0.101903	0.130914	0.125237
					0.107118	0.100777	0.129452	0.12468
					0.000905749	0.00124897	0.00160091	0.000695202
					0.00102493	0.00141331	0.00181156	0.000786681

## Sheet: Mass and volume
																							CI	#REF!			#REF!
							0.159102	0.0861788						0.147299	0.079915						0.150867	0.0816634
M5TEG		Sample 1							Sample 2							Sample 3								Mean %M	SD %M	CI %M	Mean %V	SD %V	CI %V	Density	SD
time (hour)	sqr time	Mass		Temprature	Density	Volume	% Mass change	% Vol change	Mass		Temprature	Density	Volume	% Mass change	% Vol change	Mass		Temprature	Density	Volume	% Mass change	% Vol change
		Dry	Wet						Dry	Wet						Dry	Wet
0	0	0.1592	0.0734	0.99722	1.84929	0.0861299	0.0616717	-0.0566586	0.1473	0.0682	0.99722	1.85599	0.0794042	0.000353367	-0.639285	0.1508	0.0697	0.99722	1.85323	0.0814119	-0.0444605	-0.307971		0.00585486	0.0532796	0.0602904	-0.334638	0.292227	0.33068	1.85284	0.00336495
1	1	0.1593	0.0733	0.99722	1.84615	0.0863307	0.124525	0.17631	0.1475	0.0672	0.99722	1.83075	0.0806088	0.136131	0.868084	0.1512	0.0697	0.99722	1.84903	0.0818134	0.220674	0.183729		0.160443	0.0524829	0.0593889	0.409374	0.397272	0.449547	1.84198	0.00982909
6	2.44949	0.1597	0.0738	0.99722	1.85294	0.0862303	0.375936	0.0598255	0.1479	0.0681	0.99725	1.84726	0.0801044	0.407687	0.236994	0.1516	0.0696	0.99725	1.84268	0.0823128	0.485808	0.795317		0.423143	0.0565432	0.0639835	0.364046	0.383853	0.434363	1.84763	0.00514035
24	4.89898	0.1605	0.0744	0.99725	1.85795	0.0864285	0.878758	0.289773	0.1484	0.0686	0.99725	1.8535	0.0801044	0.747131	0.236994	0.1522	0.0706	0.99725	1.85903	0.0819113	0.883509	0.303632		0.836466	0.0774026	0.0875877	0.2768	0.0351623	0.0397891	1.85683	0.00292828
48	6.9282	0.1615	0.0746	0.99737	1.85254	0.087221	1.50729	1.20942	0.1494	0.0691	0.99737	1.8546	0.0805966	1.42602	0.852895	0.1532	0.0711	0.99737	1.86007	0.0824033	1.54634	0.906081		1.49322	0.0613832	0.0694604	0.989467	0.192336	0.217645	1.85574	0.00389204
168	12.9615	0.1628	0.0757	0.99747	1.86334	0.087413	2.32437	1.43218	0.1508	0.0704	0.99749	1.86986	0.0806873	2.37646	0.966328	0.1546	0.0724	0.99722	1.87449	0.0825161	2.47431	1.0442		2.39172	0.0761248	0.0861417	1.14757	0.249533	0.282368	1.86923	0.00560109
336	18.3303	0.1633	0.0766333	0.99717	1.87784	0.0870043	2.63864	0.957938	0.1515	0.0706	0.9972	1.86639	0.0812127	2.85169	1.62381	0.1552	0.0727333	0.99737	1.87596	0.0827713	2.87201	1.35674		2.78745	0.129273	0.146283	1.31283	0.3351	0.379194	1.8734	0.0061394
504	22.4499	0.16396	0.07646	0.9973	1.86772	0.0878294	3.05347	1.91539	0.1517	0.0706667	0.9973	1.86597	0.0813384	2.98747	1.78108	0.155567	0.0726333	0.99725	1.86959	0.0832497	3.11505	1.94258		3.05199	0.063807	0.0722031	1.87968	0.0864686	0.0978466	1.86776	0.00181354
672	25.923	0.1644	0.077	0.99752	1.87528	0.0877097	3.33002	1.77643	0.1521	0.0712	0.99756	1.87446	0.0811834	3.25902	1.58709	0.15585	0.07315	0.99754	1.87883	0.0829913	3.30286	1.62618		3.2973	0.0358235	0.0405373	1.66323	0.0999622	0.113116	1.87619	0.00232076
1008	31.749	0.16455	0.07665	0.99689	1.86515	0.0882672	3.4243	2.42344	0.1522	0.0707	0.99684	1.86054	0.0818446	3.32691	2.41453	0.15595	0.0727	0.99678	1.86619	0.0836071	3.36914	2.38014		3.37345	0.0488365	0.0552627	2.40604	0.022865	0.0258737	1.86396	0.00300606
1176	34.2929	0.164733	0.07705	0.99732	1.87264	0.0880117	3.53953	2.12687	0.1524	0.0713	0.9973	1.87303	0.0814053	3.46269	1.86481	0.15625	0.0731	0.99725	1.87291	0.0834672	3.56799	2.20891		3.5234	0.0544723	0.0616401	2.06687	0.179725	0.203374	1.87286	0.000200687
																							mean	3.39805			2.00395
																							SD	0.115042			0.371867
																							CI	0.130179			0.4208
							0.149943	0.0824729						0.148118	0.0822109						0.152249	0.0840629
M5PPG		Sample 1							Sample 2							Sample 3								Mean %M	SD %M	CI %M	Mean %V	SD %V	CI %V	Density	SD
time (hour)	sqr time	Mass		Temprature	Density	Volume	% Mass change	% Vol change	Mass		Temprature	Density	Volume	% Mass change	% Vol change	Mass		Temprature	Density	Volume	% Mass change	% Vol change
		Dry	Wet						Dry	Wet						Dry	Wet
0	0	0.1502	0.0679	0.99722	1.81897	0.0826165	0.171307	0.174059	0.148	0.0664	0.99722	1.80771	0.0819138	-0.0797333	-0.361383	0.1523	0.0687	0.99722	1.81572	0.0839215	0.0335982	-0.16823		0.041724	0.125717	0.14226	-0.118518	0.271161	0.306841	1.81413	0.0057956
1	1	0.1501	0.0677	0.99722	1.81555	0.0827169	0.104615	0.295778	0.1487	0.066	0.99722	1.79211	0.083018	0.392863	0.981785	0.1526	0.0684	0.99722	1.80634	0.0845238	0.230644	0.548266		0.242707	0.144502	0.163516	0.608609	0.346962	0.392617	1.80467	0.0118106
6	2.44949	0.1505	0.0684	0.99725	1.82709	0.0824132	0.371383	-0.0723868	0.1487	0.067	0.99725	1.81408	0.0820117	0.392863	-0.242281	0.1528	0.0692	0.99725	1.82173	0.0839189	0.362008	-0.171237		0.375418	0.0158181	0.0178995	-0.161968	0.0853257	0.0965533	1.82097	0.00653616
24	4.89898	0.1517	0.0686	0.99725	1.8195	0.083417	1.17169	1.14476	0.1497	0.0671	0.99725	1.80639	0.0829151	1.068	0.856641	0.1538	0.0696	0.99725	1.82059	0.0845212	1.01883	0.545238		1.08617	0.0780329	0.0883009	0.848879	0.299836	0.33929	1.81549	0.0079022
48	6.9282	0.1527	0.069	0.99737	1.81859	0.0840092	1.83861	1.86277	0.1509	0.0677	0.99737	1.80796	0.0835074	1.87816	1.57702	0.1548	0.0698	0.99737	1.8154	0.085314	1.67565	1.48831		1.79747	0.107342	0.121467	1.6427	0.195682	0.221431	1.81398	0.00545552
168	12.9615	0.1537	0.07	0.9973	1.83036	0.0840151	2.50553	1.86993	0.1522	0.0691	0.99752	1.82599	0.0833944	2.75584	1.43966	0.1559	0.0713	0.99742	1.83702	0.0849083	2.39815	1.00565		2.55317	0.183545	0.207697	1.43841	0.432143	0.489007	1.83112	0.00555743
336	18.3303	0.154767	0.0708	0.9972	1.83702	0.0842912	3.21691	2.20475	0.152867	0.0696333	0.99722	1.83049	0.0835534	3.20593	1.63302	0.1569	0.0717667	0.99715	1.83673	0.0854667	3.05497	1.66996		3.15927	0.0904942	0.102402	1.83591	0.319958	0.36206	1.83475	0.00368574
504	22.4499	0.1551	0.0707667	0.99722	1.83301	0.0846576	3.43921	2.649	0.153333	0.0696	0.99722	1.82512	0.0840553	3.521	2.24355	0.1572	0.0719333	0.9972	1.83745	0.0855963	3.25201	1.82408		3.40407	0.137892	0.156036	2.23888	0.412477	0.466753	1.83186	0.00624541
672	25.923	0.1558	0.07105	0.99754	1.83282	0.0850486	3.90606	3.12302	0.1541	0.0701	0.99752	1.82897	0.0842976	4.0386	2.53828	0.1578	0.0721	0.99749	1.83568	0.0860062	3.6461	2.31177		3.86359	0.199665	0.225938	2.65769	0.418601	0.473683	1.83249	0.00336363
1008	31.749	0.15615	0.07095	0.99676	1.82581	0.0855671	4.13948	3.7518	0.15435	0.0698	0.99673	1.81859	0.0849169	4.20739	3.29156	0.15815	0.072	0.9967	1.82869	0.0865264	3.87599	2.93062		4.07429	0.175052	0.198086	3.32466	0.411593	0.465753	1.82436	0.00520502
1176	34.2929	0.1561	0.07145	0.99722	1.83792	0.0849755	4.10613	3.03444	0.1545	0.0701	0.9972	1.82445	0.0847262	4.30866	3.05966	0.15835	0.0725	0.99715	1.83823	0.0861862	4.00736	2.52584		4.14071	0.153599	0.17381	2.87331	0.301186	0.340818	1.83353	0.00787002
																							mean	4.0262			2.95189
																							SD	0.144687			0.340357
																							CI	0.163726			0.385143
							0.151829	0.0835225						0.15408	0.0838299						0.156859	0.0852214
M10TEG		Sample 1							Sample 2							Sample 3								Mean %M	SD %M	CI %M	Mean %V	SD %V	CI %V	Density	SD
time (hour)	sqr time	Mass		Temprature	Density	Volume	% Mass change	% Vol change	Mass		Temprature	Density	Volume	% Mass change	% Vol change	Mass		Temprature	Density	Volume	% Mass change	% Vol change
		Dry	Wet						Dry	Wet						Dry	Wet
0	0	0.1518	0.0688	0.99722	1.82284	0.0833192	-0.0193758	-0.243482	0.1542	0.0706	0.99722	1.83836	0.0839215	0.0781448	0.109264	0.157	0.0717	0.99722	1.83444	0.085628	0.0899113	0.477145		0.0495601	0.0599894	0.0678832	0.114309	0.36034	0.407756	1.83188	0.00807057
1	1	0.1522	0.0687	0.99722	1.8167	0.0838211	0.244078	0.357461	0.1542	0.0705	0.99722	1.83616	0.0840219	0.0781448	0.229012	0.157	0.0718	0.99722	1.83659	0.0855276	0.0899113	0.359352		0.137378	0.0925918	0.104776	0.315275	0.074712	0.084543	1.82982	0.0113616
6	2.44949	0.1525	0.069	0.99725	1.82033	0.0838186	0.441668	0.354438	0.1548	0.0709	0.99725	1.83897	0.0842201	0.467554	0.465482	0.1574	0.0721	0.99725	1.83916	0.0856254	0.344917	0.474119		0.418046	0.0646406	0.0731464	0.431346	0.0667442	0.0755268	1.83282	0.0108149
24	4.89898	0.1533	0.0691	0.99725	1.81467	0.0845212	0.968575	1.19573	0.1555	0.0712	0.99725	1.83852	0.0846216	0.921865	0.944459	0.1582	0.0717	0.99756	1.82344	0.086803	0.85493	1.85589		0.915123	0.0571218	0.0646382	1.33203	0.470752	0.532696	1.82554	0.0120594
48	6.9282	0.1544	0.0698	0.99737	1.81927	0.0849125	1.69307	1.66422	0.1565	0.0718	0.99737	1.84182	0.0850129	1.57088	1.41122	0.1593	0.0728	0.99737	1.83577	0.0868195	1.5562	1.87531		1.60672	0.075146	0.0850342	1.65025	0.232363	0.262939	1.83229	0.0116718
168	12.9615	0.1555	0.0707	0.99747	1.82809	0.0851047	2.41757	1.89434	0.1584	0.0731	0.99747	1.85125	0.0856065	2.80401	2.11935	0.161	0.0741	0.99759	1.84722	0.0872018	2.63997	2.32382		2.62052	0.193953	0.219474	2.1125	0.214822	0.243089	1.84218	0.0123739
336	18.3303	0.1569	0.0717	0.99702	1.83505	0.0855448	3.33966	2.42123	0.159	0.0735667	0.99689	1.85428	0.0857903	3.19342	2.33855	0.162	0.0746	0.99694	1.84685	0.0877608	3.27749	2.97974		3.27019	0.0733924	0.0830498	2.57984	0.348782	0.394677	1.84539	0.00969611
504	22.4499	0.157133	0.0717333	0.99715	1.83372	0.0857344	3.49334	2.64826	0.1592	0.0733	0.99715	1.84701	0.0862364	3.32322	2.8707	0.1623	0.0746667	0.99707	1.84559	0.0879836	3.46874	3.24119		3.42843	0.0919434	0.104042	2.92005	0.29953	0.338944	1.8421	0.00729916
672	25.923	0.1579	0.0722	0.99747	1.8368	0.086008	3.99829	2.97576	0.16025	0.0737	0.99749	1.84586	0.0868593	4.00469	3.61374	0.1633	0.0749	0.99747	1.84159	0.0887177	4.10626	4.10259		4.03641	0.060573	0.0685436	3.56403	0.565055	0.639408	1.84142	0.00453275
1008	31.749	0.15855	0.07165	0.99668	1.81746	0.0872815	4.4264	4.50053	0.16065	0.0731	0.99662	1.82775	0.0879396	4.26429	4.9025	0.16365	0.074	0.99662	1.81827	0.090049	4.32939	5.66478		4.34003	0.0815771	0.0923115	5.0226	0.591344	0.669157	1.82116	0.00571817
1176	34.2929	0.1587	0.07235	0.99712	1.83157	0.0866907	4.5252	3.79326	0.16075	0.0736	0.9971	1.83816	0.0874957	4.32919	4.37289	0.16375	0.07485	0.99704	1.83549	0.089258	4.39314	4.73661		4.41584	0.0999548	0.113107	4.30092	0.475777	0.538382	1.83507	0.00331392
																							mean	4.26409			4.29585
																							SD	0.20079			0.729299
																							CI	0.227211			0.825264
							0.147969	0.0818433						0.144648	0.0804929						0.149599	0.0833421
M10PPG		Sample 1							Sample 2							Sample 3								Mean %M	SD %M	CI %M	Mean %V	SD %V	CI %V	Density	SD
time (hour)	sqr time	Mass		Temprature	Density	Volume	% Mass change	% Vol change	Mass		Temprature	Density	Volume	% Mass change	% Vol change	Mass		Temprature	Density	Volume	% Mass change	% Vol change
		Dry	Wet						Dry	Wet						Dry	Wet
0	0	0.1481	0.0655	0.99722	1.78704	0.0829176	0.0882101	1.3127	0.1448	0.0635	0.99722	1.77517	0.0816126	0.104812	1.39113	0.1496	0.0665	0.99722	1.79428	0.0834195	0.000391267	0.0929561		0.064471	0.0561121	0.0634956	0.932264	0.727919	0.823703	1.7855	0.00964668
1	1	0.1483	0.0661	0.99722	1.79816	0.0825161	0.223373	0.822086	0.1449	0.0643	0.99722	1.79181	0.0809099	0.173945	0.518146	0.1501	0.0666	0.99722	1.79165	0.0838211	0.334617	0.574751		0.243978	0.0822942	0.0931229	0.638328	0.161636	0.182906	1.79387	0.00371024
6	2.44949	0.1485	0.0667	0.99725	1.80943	0.0821121	0.358536	0.328446	0.1454	0.0645	0.99725	1.79138	0.0812086	0.519611	0.889245	0.1504	0.067	0.99725	1.79743	0.0837182	0.535153	0.451277		0.4711	0.0977923	0.11066	0.556322	0.294788	0.333577	1.79942	0.00918738
24	4.89898	0.1497	0.0659	0.99725	1.78054	0.0841197	1.16951	2.78146	0.1465	0.0643	0.99725	1.7764	0.0825136	1.28008	2.51046	0.1516	0.0676	0.99725	1.79883	0.0843205	1.33729	1.17395		1.26229	0.0852918	0.096515	2.15529	0.860601	0.973844	1.78526	0.011938
48	6.9282	0.1512	0.0673	0.99737	1.79644	0.0842099	2.18324	2.89172	0.1479	0.0653	0.99737	1.7849	0.0829051	2.24794	2.99688	0.1529	0.068	0.99737	1.79524	0.0852136	2.20628	2.24564		2.21249	0.0327945	0.0371098	2.71141	0.406787	0.460314	1.7922	0.00634737
168	12.9615	0.1524	0.0689	0.99744	1.81949	0.0838026	2.99421	2.39398	0.1496	0.0673	0.99749	1.8122	0.0825941	3.4232	2.61044	0.1545	0.0696	0.99756	1.81436	0.0851974	3.27581	2.22614		3.23107	0.217964	0.246645	2.41019	0.192663	0.218014	1.81535	0.00374399
336	18.3303	0.153533	0.06885	0.99686	1.80636	0.0850397	3.76014	3.90556	0.150633	0.06685	0.99691	1.79138	0.0841317	4.13758	4.52069	0.155767	0.0697	0.996697	1.80289	0.086443	4.12251	3.72073		4.00674	0.213698	0.241818	4.04899	0.41882	0.473931	1.80021	0.00784199
504	22.4499	0.1542	0.0692333	0.9971	1.80859	0.0853037	4.21068	4.22809	0.151467	0.067625	0.9971	1.80037	0.0841742	4.71369	4.5735	0.156367	0.07	0.99707	1.80422	0.0867118	4.52358	4.04329		4.48265	0.253989	0.287411	4.28163	0.269133	0.304547	1.80439	0.00411058
672	25.923	0.156133	0.0698333	0.99744	1.80359	0.0866127	5.51726	5.82755	0.15275	0.0681	0.99742	1.79887	0.0849584	5.6009	5.5478	0.158967	0.0708	0.997443	1.79745	0.0884859	6.26156	6.17192		5.79324	0.407727	0.461378	5.84909	0.312618	0.353754	1.79997	0.00321459
1008	31.749	0.15595	0.0694	0.99659	1.79474	0.0869378	5.39336	6.22475	0.15295	0.0675	0.99675	1.78317	0.0858191	5.73916	6.61701	0.15875	0.07035	0.99654	1.78865	0.0888006	6.11673	6.54949		5.74975	0.3618	0.409407	6.46375	0.209712	0.237307	1.78885	0.00578862
1176	34.2929	0.156	0.06985	0.99702	1.80443	0.0864986	5.42715	5.68817	0.15335	0.06835	0.99699	1.79772	0.0853466	6.0157	6.02997	0.1586	0.0705	0.996697	1.79332	0.0884852	6.01646	6.17115		5.81977	0.340018	0.384759	5.96309	0.248339	0.281017	1.79849	0.00559233
																							mean	5.78758			6.09198
																							SD	0.0353499			0.326968
																							CI	0.0400014			0.369993
							0.103815	0.084015							0.109596	0.0896788							0.106897	0.0878294
Simplex		Sample 1								Sample 2								Sample 3								Mean %M	SD %M	CI%M	Mean %V	SD %V	CI%M
time (hour)	sqr time	Mass		Temprature	Density	Volume	% Mass change	% Vol change		Mass		Temprature	Density	Volume	% Mass change	% Vol change		Mass		Temprature	Density	Volume	% Mass change	% Vol change
		Dry	Wet							Dry	Wet							Dry	Wet
0	0	0.1038	0.02	0.99798	1.23587	0.0840581	-0.0147464	0.0512937		0.1096	0.0202	0.9971	1.22212	0.0897546	0.00375919	0.084464		0.1069	0.0194	0.99766	1.21859	0.0877977	0.00273171	-0.0361165		-0.00275183	0.0104003	0.0117688	0.0332137	0.103037	0.116595
1	1	0.104	0.0202	0.9974	1.23753	0.084107	0.177903	0.109545		0.1098	0.0204	0.9974	1.22472	0.0897276	0.186248	0.0543242		0.1071	0.0194	0.9974	1.21777	0.0880213	0.189828	0.218522		0.18466	0.00611867	0.0069238	0.127464	0.0768779	0.0869939
6	2.44949	0.1042	0.0202	0.99722	1.23674	0.084323	0.370553	0.366605		0.1099	0.0203	0.99722	1.22288	0.0899445	0.277492	0.296282		0.1073	0.0194	0.9972	1.21702	0.0882398	0.376923	0.46724		0.341656	0.055659	0.0629829	0.376709	0.252678	0.285927
24	4.89898	0.1046	0.0202	0.99764	1.23612	0.0846888	0.755853	0.802035		0.1104	0.0204	0.99761	1.22346	0.0903107	0.733714	0.704601		0.1078	0.0195	0.99759	1.21763	0.0886066	0.844663	0.884926		0.778077	0.0587185	0.066445	0.797187	0.547673	0.619739
48	6.9282	0.1047	0.0204	0.99766	1.2388	0.0845868	0.852178	0.68058		0.1107	0.0206	0.99766	1.22549	0.0904065	1.00745	0.811436		0.1081	0.0199	0.99766	1.22248	0.0885001	1.12531	0.763595		0.994977	0.136991	0.155017	0.75187	0.461666	0.522415
168	12.9615	0.1049	0.0205	0.99804	1.24016	0.0846548	1.04483	0.761586		0.1109	0.0209	0.99802	1.2295	0.0902736	1.18994	0.66318		0.1084	0.02	0.99802	1.22354	0.0886687	1.40595	0.95561		1.21357	0.181718	0.20563	0.793459	0.5973	0.675897
336	18.3303	0.1054	0.0206	0.99791	1.24004	0.0850672	1.52645	1.25233		0.111	0.0208	0.99791	1.22775	0.0904842	1.28118	0.898011		0.1083	0.02	0.99793	1.22369	0.0885764	1.3124	0.850513		1.37334	0.133511	0.151079	1.00029	0.522914	0.591722
504	22.4499	0.1052	0.0208	0.99782	1.24343	0.0846735	1.3338	0.783829		0.1113	0.0206	0.99777	1.22411	0.0909985	1.55491	1.47157		0.1083	0.0201	0.99777	1.22488	0.0884903	1.3124	0.752472		1.40037	0.134263	0.15193	1.00262	0.453377	0.513035
672	25.923	0.1053	0.0208	0.99766	1.24294	0.0847875	1.43013	0.919443		0.1116	0.0214	0.99761	1.23401	0.0905114	1.82865	0.928389		0.1083	0.0201	0.99759	1.22466	0.0885063	1.3124	0.770674		1.52373	0.27055	0.30615	0.872835	0.466035	0.527359
1008	31.749	0.1054	0.0207	0.99761	1.24112	0.0849924	1.52645	1.16338		0.1119	0.0214	0.99761	1.23323	0.0908124	2.10238	1.26407		0.1085	0.0204	0.99761	1.22833	0.0884042	1.4995	0.654401		1.70944	0.340559	0.385371	1.02728	0.383606	0.434083
1176	34.2929	0.1053	0.0206	0.99735	1.23962	0.0850146	1.43013	1.18979		0.1117	0.0214	0.99735	1.23343	0.0906354	1.91989	1.06666		0.1085	0.0202	0.99764	1.22559	0.0886022	1.4995	0.879864		1.61651	0.265018	0.299891	1.04543	0.543174	0.614648
																									mean	1.61656			0.981851
																									SD	0.092859			0.0948461
																									CI	0.105078			0.107326
	0
							0.163218	0.0872457							0.151826	0.0815179							0.155318	0.0830592
Cortoss		Sample 1								Sample 2								Sample 3								Mean %M	SD %M	CI%M	Mean %V	SD %V	CI%M
time (hour)	sqr time	Mass		Temprature	Density	Volume	% Mass change	% Vol change		Mass		Temprature	Density	Volume	% Mass change	% Vol change		Mass		Temprature	Density	Volume	% Mass change	% Vol change
		Dry	Wet							Dry	Wet							Dry	Wet
0	0	0.1632	0.0762	0.99761	1.87033	0.0873004	-0.01081	0.062592		0.1518	0.0705	0.99756	1.86156	0.0815848	-0.0172292	0.0820947		0.1553	0.0725	0.99754	1.86994	0.0830917	-0.0113598	0.0391077		0.0353674	0.00355806	0.00402625	0.0612648	0.0796855	0.0901709
1	1	0.1637	0.0764	0.99737	1.86916	0.0876225	0.295529	0.431826		0.1523	0.0707	0.99737	1.86047	0.0819014	0.312095	0.47056		0.1558	0.0726	0.99735	1.86659	0.083509	0.310561	0.541562		0.390561	0.00915345	0.0103579	0.481316	0.275249	0.311468
6	2.44949	0.164	0.0765	0.9972	1.86799	0.0878382	0.479333	0.679092		0.15255	0.0708	0.99717	1.85973	0.0820685	0.476757	0.675461		0.1561	0.0727	0.99717	1.86536	0.0837249	0.503714	0.801462		0.589588	0.0148757	0.0168332	0.718672	0.45885	0.519228
24	4.89898	0.1651	0.0765	0.99756	1.85785	0.0889103	1.15328	1.90794		0.1536	0.0707	0.99754	1.84725	0.083192	1.16834	2.05378		0.1572	0.0726	0.99752	1.85252	0.0848997	1.21194	2.21592		1.63286	0.0304655	0.0344743	2.05921	1.45828	1.65017
48	6.9282	0.1661	0.0774	0.99764	1.86714	0.0890035	1.76596	2.01477		0.1545	0.0715	0.99764	1.85602	0.083284	1.76112	2.16663		0.158	0.0737	0.99764	1.86879	0.0845885	1.72701	1.84119		1.94682	0.0212268	0.02402	2.00753	1.19267	1.34961
168	12.9615	0.1674	0.0784	0.998	1.87608	0.0892723	2.56244	2.32283		0.1561	0.0724	0.99798	1.86019	0.0839578	2.81496	2.99313		0.1592	0.0747	0.99798	1.87916	0.0847603	2.49962	2.04798		2.74638	0.166906	0.188869	2.45465	1.33776	1.5138
336	18.3303	0.1676	0.0785	0.99793	1.87608	0.0893789	2.68498	2.445		0.1565	0.0726	0.99793	1.86042	0.0841626	3.07842	3.24441		0.1593	0.0746	0.99795	1.87584	0.0849634	2.56401	2.2926		2.90421	0.268962	0.304354	2.66067	1.51045	1.7092
504	22.4499	0.1676	0.0786	0.99768	1.87772	0.089301	2.68498	2.35569		0.1567	0.0725	0.99768	1.85569	0.0844848	3.21015	3.63958		0.1594	0.0744	0.99766	1.86986	0.0852892	2.62839	2.68478		3.13398	0.320791	0.363003	2.89335	1.78763	2.02285
672	25.923	0.1676	0.0784	0.99759	1.87334	0.0895098	2.68498	2.59497		0.1565	0.0725	0.99756	1.85751	0.0842942	3.07842	3.40585		0.1592	0.0746	0.99756	1.87615	0.0848963	2.49962	2.21182		2.95274	0.295565	0.334457	2.73755	1.45333	1.64457
1008	31.749	0.1678	0.0785	0.99761	1.87351	0.0896083	2.80751	2.70792		0.1564	0.0722	0.99761	1.85201	0.0844907	3.01255	3.64686		0.1593	0.0742	0.99759	1.86636	0.0853955	2.56401	2.81281		3.10543	0.224547	0.254094	3.05586	1.87837	2.12553
1176	34.2929	0.1678	0.0788	0.99761	1.87982	0.0893073	2.80751	2.36288		0.1564	0.0725	0.99761	1.85863	0.0841897	3.01255	3.27757		0.1591	0.0743	0.99759	1.87061	0.0850945	2.43524	2.45037		2.8564	0.292665	0.331176	2.69694	1.62208	1.83552
																									mean	2.97153			2.83012
																									SD	0.125573			0.196554
																									CI	0.142096			0.222418

## Sheet: Sr release
		Monomer	TEGDMA		PPGDMA
		MCPM (wt%)	5	10	5	10
			0.294401	0.605499	0.46118	1.10465
			0.245586	0.553322	0.5416	1.13156
			0.195369	0.52049	0.539631	1.19702
		Mean	0.245119	0.55977	0.514137	1.14441
		SD	0.0495177	0.0428698	0.0458726	0.0475066
		CI	0.0571781	0.0495018	0.0529692	0.0548559

## Sheet: BFS and fatigue
	BFS		Monomer	TEGDMA		PPGDMA		Cortoss	Simplex
			MCPM (wt%)	5	10	5	10
				65.3637	54.8217	69.9144	55.8	60.7611	141.7
				63.6692	52.9021	64.6968	58	57.1102	137.4
				64.5392	56.4153	70.9826	54.3	60.1327	133.9
				63.1691	50.7025	68.7979	60.2	56.1957	130.5
				58.5515	52.9416	62.4167	56.1	57.0982	141.6
			Mean	63.0585	53.5566	67.3617	56.88	58.2596	135.875
			SD	2.65539	2.16366	3.64848	2.2753	2.04302	4.79748
			CI	2.32755	1.89653	3.19803	1.99439	1.79078	4.20518
	Gradients		Monomer	TEGDMA		PPGDMA		Cortoss	Simplex
			MCPM (wt%)	5	10	5	10
				6.1399	4.0136	6.0539	5.5663	6.4151	16.101
				6.322	7.2445	6.4815	5.9261	5.504	17.842
				7.2272	7.2718	6.868	6.4251	6.1911	16.601
				7.0035	4.812	6.542	5.682	5.931	15.741
				6.8889	6.0745	3.4092	4.3443	6.1923	22.203
			Mean	6.7163	5.88328	5.87092	5.58876	6.0467	16.5712
			SD	0.463951	1.45437	1.40631	0.769926	0.348453	0.917631
			CI	0.406671	1.27482	1.23269	0.67487	0.305433	0.804339
	Fatigue life at 10 Mpa		Monomer	TEGDMA		PPGDMA		Cortoss	Simplex
			MCPM (wt%)	5	10	5	10
				8.30128	6.65581	8.69109	8.7604	7.66036	8.17278
				8.15786	8.74153	7.99398	8.18903	8.28343	7.77043
				7.31694	6.65241	8.12697	7.75459	8.07939	7.98145
				7.75712	8.218	7.73999	8.04681	7.68183	8.37494
				7.77628	7.26578	8	9.70467	8.06137	6.84277
			Mean	7.8619	7.50671	8.13801	8.4911	7.95328	7.82847
			SD	0.385984	0.941092	0.402155	0.770773	0.272061	0.594887
			CI	0.338323	0.824888	0.352498	0.6756	0.238468	0.521432
